# Supplementary material for: Small-Extracellular-Vesicle-Derived miRNA Profile Identifies miR-483-3p and miR-326 as Regulators in the Pathogenesis of Antiphospholipid Syndrome (APS)
Source: Int J Mol Sci. 2023 Jul 18;24(14):11607. doi: 10.3390/ijms241411607 (PMC10380201; doi:10.3390/ijms241411607)
Supplement: Supplementary file 1 [file ijms-24-11607-s001.zip]

Archive with 1 entries (1 files):
- ijms-2449981-supplementary.pdf
